# Supplementary material for: Glycolytic lactate in diabetic kidney disease
Source: JCI Insight. 2024 Jun 10;9(11):e168825. doi: 10.1172/jci.insight.168825 (PMC11382878; doi:10.1172/jci.insight.168825)
Supplement: Supporting data values [file jciinsight-9-168825-s098.xlsx]

## Sheet: Figure 1
Lactate and glucose levels in HUNT3 study
healthy - log 2 urine lactate/crt	DKD - log2 urine lactate/crt	DKD plasma glucose (mM)	DKD plasma lactate (mM)
	5.96753		0.984066
2.23494	3.7514	0.247366	0.115623
6.11928	3.93837		0.248635
4.67141	5.39056		0.287601
4.731		0.446383	0.335417
6.8027	4.62091	2.34936	0.480212
3.61922	4.76841	0.597347	0.354168
5.22078	5.96547		0.511406
3.96444	4.52083	0.552381	0.132507
	6.60123		0.245024
4.38409	3.40231	0.27601	0.192756
4.5482	5.39154	0.428762	0.263326
5.34901	4.13184		0.062624
4.83227		0.181025	0.099736
4.00962	4.2913	0.05914	0.029128
	3.92623	1.46934	0.131733
4.52972	4.10438	0.039695	0
	3.46418	0.746544	0.373301
4.23562	4.49116	0.666578	0.093183
4.85416	4.42118	0.844923	0.214949
4.89723	4.77886	0.453424	0.22696
5.37555	5.56878	0.054899	0.022428
5.26197	3.78885	0.417859	0.135126
4.77158	4.69764	0.048317	0.039213
4.30839	5.3239		0.794035
3.58852	5.06133	0.856891	0.37476
4.19098	5.18167	0.286531	0.162419
3.14858	6.9086	0	0.35756
4.47439	5.68701	0.27619	0.082365
	6.86163	0.129979	0.051779
5.47361		0.602269	0.201683
3.99986	7.03971		0.359818
4.29619	6.02618	0.742489	0.085804
3.97098	6.71784	0.748863	0.832767
3.72648	7.41821	0.589702	0.352007
4.66221	6.42757
3.95578
5.63621	5.60605
4.52329	4.08472
3.83475	3.96031
3.28676	4.41405
3.81418
3.72269
4.52329
5.18752
4.05826
4.9996
5.72281
4.56145
4.82241
4.59591
5.46428
4.73649
5.6864
5.35464
5.47103
4.95318
4.7399

## Sheet: Figure 2
ID	Euglyemia V3 Lactate (uM/mM creatinine)	Hyperglycemia V4 Lactate (uM/mM creatinine)	Euglycemia V3 Plasma Glucose mM	Hyperglycemia V4 Plasma Glucose mM	Euglycemia V3 Plasma Lactate mM	Hyperglycemia V4 Plasma Lactate mM	Euglycemia V3 urine Glucose mM	Hyperglycemia V4 urine Glucose mM
1001	73.2098	112.582	5.47171	9.86922	0.540736	0.952579	0.0644265	7.84895
1002	46.0269	83.3263	5.93208	11.0129	1.21452	1.17394	0.0536581	4.1907
1003	55.6075	139.027	2.37785	2.6399	0.298137	0.1493	4.5182	2.42282
1004	131.829	148.781	17.7399	8.69089	1.25774	0.657686	10.7339	11.5818
1006	34.5451	544.907	3.69929	11.0302	0.415789	0.802648
1007	81.0404	110.35	5.62058	12.8633	0.717096	0.752318	0	3.73941
1008	74.0664	95.785	4.55056	13.8068	0.646765	0.916172	0	2.11609
1009	32.28	69.422	4.35938	10.5703	0.855935	0.987396	0	0.362383
1011	114.215	95.2765	2.73099	12.8063	0.681305	0.87795	4.17782	10.9053
1012	143.492	202.005	2.68175	6.96409	0.446445	0.714412	0	7.4364
1014	189.669	337.755	2.26027	22.9919	0.350878	2.54805	0	25.4717
1017	71.6712	204.989	5.51557	8.99544	0.6735	0.777855	0	19.8317
1019	66.185	96.8255	2.10492	8.41061	0.278443	0.755266	0.41151	3.0716
1020	114.289	123.753	13.9214	19.1096	1.46003	1.63796	0.365784	7.45888
1021	34.7346	83.4273	2.63719	13.2723	0.33451	0.828566
1022	48.5121	69.3306	3.65089	15.587	0.480064	1.08919	0	0
1023	NA	73.8925	7.20118	10.5621	0.780372	1.27563	0	0.812303
1025	93.2309	136.993	6.72857	19.754	1.0078	1.36685	0.0488766	11.3803
1026	63.2802	83.0675	4.98349	12.3494	0.604492	0.516319	0.280337	1.85303
1028	254.019	156.205	3.11311	12.4133	0.623102	0.772181	0	3.30843
1029	42.8982	165.068	3.59698	3.90238	0.444665	0.673453	0.0389442	21.5742
1030	87.4475	242.054	2.8738	9.87541	0.468775	0.638835	0.321499	10.6824
1031	113.716	252.028	6.27864	10.4707	0.864763	1.10813	0.356745	19.5998
1032	48.6888	184.992	5.00286	11.4094	0.778285	1.15355	0.308244	5.52379
1033	156.349	149.858	5.00867	17.4613	0.806356	1.78334	4.15804	29.6606
1034	162.558	822.322	4.83679	15.7982	0.98841	1.26865	0.589403	41.6735
1035	248.2	97.3808	4.12012	11.6704	0.895714	1.15356	16.6841	4.43089
1036	61.9576	140.951	4.88893	11.5105	1.02594	0.929469
1037	66.2824	109.878	6.04152	10.7631	0.845798	0.843691	0.375147	7.53
1038	14.7958	136.893	3.61407	17.3667	0.709119	2.07148	0.69863	24.5478
1039	116.393	92.5897	5.35517	9.06733	0.69642	0.684231	0	0.243902
1040	132.249	167.476	4.90075	17.1882	1.02166	1.00704	0.0668338	34.5827
1041	270.997	472.328	4.50014	8.93039	0.775832	0.594321	0	1.70536
1042	27.295	99.849	6.2255	9.29039	1.08036	0.839487	1.37277	0.507068
1043	410.724	68.997	4.03696	18.3899	0.734306	1.18913	0	27.4688
1045	48.052	437.557	6.61976	22.7933	0.637829	1.24911	0.0261792	7.90228
1046	227.865	141.597	4.96587	4.90125	0.80329	0.337464	0	5.85707
1047	476.888	98.4819	5.50485	10.9501	0.551119	0.668413	0	11.3651
1048	51.6966	69.8968	3.38372	5.71315	0.531291	0.380636	0	14.4402
1049	0.872873	28.1231	4.38595	3.58922	0.80097	0.324613	1.15403	27.1554
1051	77.6135	35.6796	3.92497	9.33791	0.597179	0.709451	0	3.94219
1052	63.5559	277.568	2.99383	5.61848	0.407206	0.422517	0	1.40863

## Sheet: Figure 3A+C
	5.5 mM Gluc	25mM Gluc	HG+1 uM EMPA	HG+10 uM EMPA	HG+100 uM EMPA
1	7.0535	13.6516	12.3034	11.9436	9.72299
2	7.20354	14.4224	11.7777	10.0153	9.31974
3	7.53565	12.6473	12.1146	10.7504	7.56135
4	7.29437	12.8041	8.78521	10.9849	8.14916
5	6.74613	9.25053	11.4312	9.99178	7.40329
6	6.80831	13.4188	11.0731	7.61947	8.36453
7	6.07978	12.6236	6.54251	10.0702	6.56471
8	5.39693	9.07633	10.4926	8.20475	3.8201
9	5.56589	10.2021	8.1223	7.98356	5.8202
10	6.06851	11.6204	9.32309	9.07618	6.49099
11	5.85252	10.7698	8.04653	9.4426	7.62633
12	5.73494	11.8279	11.2058	8.61787	7.01165
13	5.62911	9.61826	8.79426	10.1472	6.68002
14	7.0674	10.9377	9.0553	7.31079	3.89499
15	6.66317	9.75663	10.7319	9.86899	6.01849
16	6.0067	10.5476	6.14466	7.80615	3.22303

## Sheet: Figure 3B+C
	5.5 mM Gluc	25mM Gluc	HG+1 uM EMPA	HG+10 uM EMPA	HG+100 uM EMPA
1	7.4944	17.0431	13.9459	15.2016	12.4931
2	7.55886	14.824	11.8407	16.2266	8.37061
3	7.24932	13.4782	15.4737	11.5877	9.39751
4	9.04151	17.1316	14.6042	12.648	8.03995
5	9.14977	15.9043	13.5802	12.0875	7.75963
6	8.22131	15.2842	13.4323	11.3629	12.3861
7	9.5895	15.4674	16.101	15.4057	11.847
8	6.05556	16.0753	17.6761	17.2816	12.0356
9	6.80804	18.7393	13.4875	14.2727	15.6385
10	7.68591	17.0164	11.7286	13.4164	11.0496
11	8.92887	16.3675	16.5574	13.7532	15.2559
12	9.80749	17.1151	15.0146	16.1934	8.09248
13	9.95471	19.8239	17.9988	17.8026	15.9141
14	8.20919	21.7874	11.7931	15.7521	11.4196
15	9.0457	19.3334	11.8382	10.0794	7.74862
16	9.85266	19.9698	14.9201	10.2589	5.9498

## Sheet: Figure 3D
	Condition	Lactic acid
WT_A	WT	18
WT_B	WT	213.32
WT_C	WT	744.14
WT_D	WT	417.38
WT_E	WT	237.48
WT_F	WT	370.3
KO_G	SGLT2 KO	69.76
KO_H	SGLT2 KO	18
KO_I	SGLT2 KO	252.5
KO_J	SGLT2 KO	36.24
KO_K	SGLT2 KO	18
KO_L	SGLT2 KO	189.44

## Sheet: Figure 4A
Fig 4A (glycolytic gene)
Genes	RNA_DKD	RNA_LD	Log2FC	p_value	p_value_adj	% LD	% DKD
PKM	2.12176	0.956922	0.673774	3.27e-113	9.93e-109	28.8	0.465
LDHA	1.85152	1.45819	0.214137	3.21e-16	9.77e-12	38.1	0.446
HKDC1	0.202474	0.080114	0.154822	1.39e-26	4.22e-22	3.8	0.086
HK1	0.0411699	0.00869535	0.0457149	6.9e-15	2.1e-10	0.5	0.022
ENO2	0.0357314	0.006395	0.0414532	1.41e-12	4.29e-08	0.04	0.018

## Sheet: Figure 4B
Fig 4B (TCA cycle gene)
Gene	RNA.PT_DKD	RNA.PT_LD	avg_log2FC	p_val	p_val_adj	% LD	% DKD
SUCLG1	5.68309	10.822	0.822882	3.4e-254	1.03e-249	82.3	60.3
SUCLG2	1.1992	1.43668	0.147933	3.4e-254	1.03e-249	37.2	31.3
SDHD	1.84443	2.67012	0.367689	3.4e-254	1.03e-249	54.9	45.2
SDHC	1.46043	1.79354	0.183187	3.4e-254	1.03e-249	43.9	40.1
SDHB	0.990768	1.33568	0.230514	3.4e-254	1.03e-249	35	28.6
OGDH	0.824834	1.02209	0.14808	3.4e-254	1.03e-249	29.5	24.6
IDH2	0.73271	1.01427	0.217227	3.4e-254	1.03e-249	27.9	23.2
ACO2	1.0345	1.57849	0.341853	3.4e-254	1.03e-249	39.9	31.1

## Sheet: Figure 5A
Time (minutes)	Control																					0.5mM lactate																					1mM lactate
	C01	C02	C03	C04	C05	C06	C07	C08	C09	C10	C11	C12	C13	C14	C15	C16	C17	C18	C19	C20	C21	C22	C23	C24	C25
1.30624	97.3651	101.47	102.123	97.7361	100.516	97.6846	101.279	100.817	108.037	102.095	101.446	101.217	100.469	101.349	79.0787	89.3302	100.048	93.4255	96.4585	99.723	105.933	105.131	103.514	98.2415	94.7394																		99.7335	103.496	95.4585	98.854	96.3705	97.8473
7.78285	92.6854	97.0907	97.7235	92.7069	97.2994	93.8639	96.9907	97.7184	102.627	96.5438	96.7135	96.262	96.5594	96.2447	73.5373	86.6499	95.7108	91.0062	91.827	95.4758	100.376	99.1853	97.9498	92.4979	90.8008																		94.9508	97.9534	90.3327	94.6786	93.0468	94.7374
14.2457	90.8444	96.0261	95.9214	91.4058	96.4984	91.8745	94.9347	96.9402	100.419	94.6325	95.324	94.7344	94.4694	96.421	71.3194	86.7532	95.2171	90.4491	91.0378	94.8595	100.703	95.2801	95.5316	91.2603	89.2677																		94.1387	97.093	90.4348	93.9638	91.1573	93.5147
20.8297	92.7117	94.5768	95.3524	90.7863	94.8478	91.2908	93.3729	95.4779	96.9652	92.558	94.1265	93.4814	92.8313	94.5221	69.972	86.3671	95.0088	90.1527	93.1864	92.7928	101.078	91.6179	96.3872	91.3046	89.2036																		95.1442	99.009	92.2849	96.2599	91.3546	94.4082
27.3008	89.9299	94.1294	93.6518	89.5879	94.1687	90.2057	92.7885	94.4953	96.4383	91.7483	92.8662	93.0445	93.2917	93.6575	70.7083	86.0167	94.2646	89.5915	90.0281	93.2193	98.42	93.2984	96.4351	92.6073	87.8722																		95.9076	100.023	94.0367	97.8426	93.2378	95.6523
33.7803	88.3046	91.8605	92.5829	88.105	92.2772	89.5243	91.2908	93.7276	95.1664	90.9254	91.3409	91.0658	92.5405	92.43	68.3251	84.3336	93.1312	88.6	88.7426	91.4733	96.5879	94.1066	96.173	91.8291	86.3737																		94.4909	99.8676	93.3249	97.0381	95.1079	95.6099
40.3578	38.5424	41.8212	39.9465	41.1603	43.1384	40.3867	40.8549	37.7684	42.1937	38.8417	42.2332	40.97	42.161	41.8845	15.3668	37.9187	43.3657	40.9551	41.0435	39.8234	44.2515	40.5318	41.563	41.2617	40.2733																		41.8921	43.1858	41.1138	41.5281	41.8362	39.0959
46.8331	34.9798	39.3613	37.2443	36.4182	38.6792	37.4316	38.5794	36.5789	38.192	37.1045	40.2679	39.9654	40.314	40.824	12.1655	34.6341	40.9549	39.5435	38.1758	38.2884	42.7844	38.8624	39.5179	38.8731	38.329																		39.5597	41.0574	38.2593	39.8966	38.6952	35.8682
53.2972	35.6235	38.3449	36.5418	36.3785	38.784	36.1725	36.7193	35.9564	36.0348	36.423	39.478	38.5186	38.6725	40.2002	12.1242	33.5518	40.0845	37.2846	37.6594	38.178	43.413	37.5327	39.0029	38.169	37.4579																		39.2879	40.5418	37.946	39.9069	38.1771	35.5628
59.8882	88.1813	92.5637	94.7156	79.8171	89.9253	79.5903	91.347	85.3261	86.3883	90.1448	86.7419	86.293	94.3778	98.7656	68.7214	76.1592	93.3243	88.4784	84.6498	86.9207	93.3529	91.7779	96.2729	84.4205	82.8073																		91.2666	92.797	85.8887	93.4115	93.1717	87.9429
66.3685	78.6262	82.6484	86.6229	72.5636	82.5708	72.2892	81.4862	77.2749	79.9775	81.5461	80.5804	81.8071	84.916	87.2093	59.1591	70.364	84.4343	80.6737	76.6248	82.3221	90.0434	82.9391	89.854	78.1019	77.4767																		86.162	87.7796	80.4722	87.5467	83.7938	82.1585
72.8513	70.1687	75.6094	78.9402	67.0432	74.575	66.9081	73.8206	76.2253	75.2724	75.4466	74.372	76.9892	78.5016	78.8609	52.4069	63.9472	77.6192	73.9452	70.4848	74.5006	83.05	75.89	83.1728	72.7703	71.7716																		80.0184	80.4363	74.0549	81.5522	76.2163	75.9789
79.4418	23.8018	26.5037	24.7907	24.2382	26.2698	24.4732	25.1831	25.7085	24.7673	22.8568	27.4929	27.4537	28.4105	27.2806	-1.63263	20.9868	27.8773	27.1701	27.868	24.2133	27.7162	21.377	26.6323	25.3477	25.7498																		27.5244	28.0043	25.247	25.0722	25.7084	20.4745
85.919	22.3041	25.4232	23.4179	22.4262	25.1662	23.7334	22.7576	24.3686	23.3932	22.6641	26.9815	26.9929	25.4168	27.0634	-2.39103	21.2956	27.3844	25.6542	24.9708	23.843	30.6035	21.1579	26.4992	25.1092	25.2626																		26.4674	26.894	25.1122	25.9795	25.1868	22.1482
92.4036	21.9969	24.3898	22.32	21.7643	24.3177	22.437	21.7929	23.1906	22.8692	22.1127	24.9318	25.4318	24.2862	25.6349	-3.18566	18.7048	25.5659	25.2501	23.2977	23.2302	29.945	20.551	25.1195	23.8056	24.6404																		25.4295	27.1455	23.5116	24.5883	24.301	20.7175

## Sheet: Figure 5B
	0	0.5	1	1.5	2	2.5	3	3.5	4	4.5	5	10
C01	92.7117	91.6179	95.1442	97.4775	99.0333	68.5303	69.255	33.6448	24.9577	24.8929	24.0372	23.4243
C02	94.5768	96.3872	99.009	102.078	104.123	76.7681	62.4585	54.7852	26.8532	24.3293	28.7424	25.2297
C03	95.3524	91.3046	92.2849	99.4019	103.348	77.0745	60.3106	33.5639	36.4036	22.7764	22.4935	21.6761
C04	90.7863	89.2036	96.2599	103.747	93.3284	71.2501	69.546	46.3049	24.3768		20.7967	21.4228
C05	94.8478		91.3546	101.908	100.11	71.4364		35.3165				23.2205
C06	91.2908		94.4082	98.078	100.464	73.8289						22.9836
C07	93.3729
C08	95.4779
C09	96.9652
C10	92.558
C11	94.1265
C12	93.4814
C13	92.8313
C14	94.5221
C15	69.972
C16	86.3671
C17	95.0088
C18	90.1527
C19	93.1864
C20	92.7928

## Sheet: Figure 6A
Fig 6A: ATP (pmol/ugprotein)
NG	HG
3.07125	4.79153
4.29039	2.60854
4.55386	0.78553
4.97036	0.980069
7.29041	0.447747
6.19311	0.442674

[truncated: 18 more sheets: Figure 6B, Figure 6C, Figure 6D, Table 1, Table 2, Table 3, Figure S1A, Figure S1B, Figure S1C, Figure S1D, Figure S2, Figure S3A, Figure S3B, Figure S4A, Figure S4B, Figure S5A, Figure S5B, Table S1]
